# Supplementary material for: Genomic Characterization of a Rare K30-ST198 Hypervirulent Klebsiella pneumoniae Clone with Distinctive Virulence Features
Source: Int J Mol Sci. 2025 Oct 1;26(19):9601. doi: 10.3390/ijms26199601 (PMC12525063; doi:10.3390/ijms26199601)
Supplement: Supplementary file 1 [file ijms-26-09601-s001.zip]

Archive with 2 entries (2 files):
- ijms-3884768-supplementary/Supplementary Figures S1-S7.pdf
- ijms-3884768-supplementary/Supplementary Table S1 (02-09-2025).xlsx
