# Supplementary material for: Genomic Characterization of a Rare K30-ST198 Hypervirulent Klebsiella pneumoniae Clone with Distinctive Virulence Features
Source: Int J Mol Sci. 2025 Oct 1;26(19):9601. doi: 10.3390/ijms26199601 (PMC12525063; doi:10.3390/ijms26199601)
Supplement: Supplementary file 1 [file ijms-26-09601-s001.zip › ijms-3884768-supplementary/Supplementary Table S1 (02-09-2025).xlsx]

## Sheet: Sheet1
Supplementary material. Table S1. Mutational Profiles of Biofilm- and Virulence-Related Genes Found in K30-ST198 Clinical Isolates.
Genes	K30B1	K30B2	K30B3	K30-HUMV1	Functional domains
rmpA	ΔG285. TAA340 (ψrmpA)	ΔT70, TAA79 (ψrmpA)	ΔT70, TAA79 (ψrmpA)	Ins(C)45, TGA55 (ψrmpA)	Domain 1: 12-131; Domain 2: 141-204
rmpC	Ins(T)75. TAA85 (ψrmpC)	ΔA46, TAG46 (ψrmpC)	ΔA298, TAA304, T100P, L101F (ψrmpC)	ΔA46, TAG46 (ψrmpC)	Unknown
rmpD	ΔG62, TGA85 (ψrmpD)	ΔG62, TGA85 (ψrmpD)	Ins(TC)105, TGA139 F3Y, L4I, N8Y, S9F, I13V, K18R, R21K, R26H, K28T, A29L, M30I, K36S, 37NLIKYITFNK46	ΔG62, TGA85 (ψrmpD)
pagO	WT	ΔA169, TAA247 (ψpagO)	WT	G→T85, TAA85 (ψpagO)	Domain 1: 1-304
iroC	ΔC2856, TAG2935; P9T, T28S, T62A, R66W, A165D, H238R, S251G, I274M, H407Q, Y452H, M552V, N592Y, A602T, Q627R, S701C, A779T, Q797L, T859A, S953L, S954L, A955H, P956R, A958P, T959P (ψiroC)	P9T, T28S, T62A, R66W, A165D, H238R, S251G, I274M, H407Q, Y452H, M552V, N592Y, A602T, Q627R, S701C, A779T, Q797L, T859A, T980N, R1025L, F1032L, V1041M, S1094N, S1101P, Q1150K	P9T, T28S, T62A, R66W, A165D, H238R, S251G, I274M, H407Q, Y452H, M552V, N592Y, A602T, Q627R, S701C, A779T, Q797L, T859A, T980N, R1025L, F1032L, V1041M, S1094N, S1101P, Q1150K	Ins(CA)65, TAG100 (ψiroC)	Domain 1: 39-191, 326-353, 813-926; Domain 2: 206-305, 642-810, 928-976; Domain 3: 366-607; Domain 4: 990-1016, 1024-1066, 1186-1230
mrkB	D119N, I156T	ΔT23. TAA109 (ψmrkB)	D119N, I156T	ΔG100, ΔA101. TAA127 (ψmrkB)	Domain 1: 30-150; Domain 2: 161-241
mrkD	E141Q	E141Q, N195I, ΔA584, TGA586 (ψmrkD)	E141Q	E141Q, N195D, M196L	Domain 1: 23-185; Domain 2: 188-331
fimA	ΔG82, ΔT83, TAA103 (ψfimA)	ΔA86, TAG169 (ψfimA)	A19T, S74A, T151P	A19T, S74A, T151P	Domain 1: 44-180
fimD	E48K, D436N	E48K,D436N, N484I, ΔA1451, ΔA1487, TAA1732 (ψfimD)	E48K, D436N	ΔA959, ΔT960. TGA988 (ψfimD)	Domain 1: 39-158; Domain 2: 758-825
Table legend
WT: wild-type
ΔG285. TAA340: a deletion of guanine at position 285 resulted in a premature stop codon (TAA) at position 340 of the gene, supporting the classification of rmpA in this isolate as a pseudogene (ψrmpA)
ΔT70. TAA79: a deletion of thymine at position 70 resulted in a premature stop codon (TAA) at position 79 of the gene, supporting the classification of rmpA in this isolate as a pseudogene (ψrmpA)
Ins(C)45. TGA55: an insertion of cytosine at position 45 resulted in a premature stop codon (TGA) at position 55 of the gene, supporting the classification of rmpA in this isolate as a pseudogene (ψrmpA)
Ins(T)75. TAA85: an insertion of thymine at position 75 resulted in a premature stop codon (TAA) at position 79 of the gene, supporting the classification of rmpC in this isolate as a pseudogene (ψrmpC)
ΔA298. TAA304: a deletion of adenine at position 298 resulted in a premature stop codon (TAA) at position 304 of the gene, supporting the classification of rmpC in this isolate as a pseudogene (ψrmpC)
ΔA46. TAG46: a deletion of adenine at position 46 resulted in a premature stop codon (TAG) at the same position, supporting the classification of rmpC in these isolates as a pseudogene (ψrmpC)
ΔG62, TGA85: a deletion of a guanine at position 62 resulted in a premature stop codon (TGA) at position 85 of the gene, supporting the clasification of rmpD in this isolate as a pseudogene (ψrmpD)
Ins(TC)105, TGA139: the insertion of thymine and cytosine at position 105 in rmpD shifts the stop codon from position 123 (TAG) to a downstream site at position 139 (TGA), 16 nucleotides further along the sequence. Consequently, the resulting protein is 46 amino acids long instead of 40 amino acids in the wild-type.
ΔA169; TAA247: a deletion of adenine at position 169 resulted in a premature stop codon (TAA) at position 247 of the gene, supporting the classification of pagO in this isolate as a pseudogene (ψpagO)
G→T85, TAA85: a substitution of guanine by thymine at nucleotide position 85 introduced a premature stop codon (TAA), supporting the classification of pagO as a pseudogene (ψpagO)
ΔC2856. TAG2935: a deletion of cytosine at position 2856 resulted in a premature stop codon (TAG) at position 2935 of the gene, supporting the classification of iroC in this isolate as a pseudogene (ψiroC)
Ins(CA)65, TAG100:an insertion of cytosine–adenine at position 65 resulted in a premature stop codon (TAG) at position 100 of the gene, supporting the classification of iroC in this isolate as a pseudogene (ψiroC)
ΔT23. TAA109: a deletion of thymine at position 23 resulted in a premature stop codon (TAA) at position 109 of the gene, supporting the classification of mrkB in this isolate as a pseudogene (ψmrkB)
ΔG100, ΔA101. TAA127: deletions of guanine at position 100 and adenine at position 101 resulted in a premature stop codon (TAA) at position 127 of the gene, supporting the classification of mrkB in this isolate as a pseudogene (ψmrkB)
ΔA584, TGA586: a deletion of adenine at position 584 resulted in a premature stop codon (TGA) at position 586 of the gene, supporting the classification of mrkD in this isolate as a pseudogene (ψmrkD)
ΔG82, ΔT83. TAA103: deletions of guanine at position 82 and thymine at position 83 resulted in a premature stop codon (TAA) at position 103 of the gene, supporting the classification of fimA in this isolate as a pseudogene (ψfimA)
ΔA86; TAG169: a deletion of adenine at position 86 resulted in a premature stop codon (TAG) at position 169 of the gene, supporting the classification of fimA in this isolate as a pseudogene (ψfimA)
ΔA1451, ΔA1487; TAA1732: deletions of adenine at positions 1451 and 1487 resulted in a premature stop codon (TAA) at position 1732 of the gene, supporting the classification of fimD in this isolate as a pseudogene (ψfimD)
ΔA959, ΔT960. TGA988: a deletion of adenine at position 959 and thymine at position 960 resulted in a premature codon stop (TGA) at position 988, supporting the classification of fimD in this isolate as a pseudogene (ψfimD)
